# Supplementary material for: Scale validation in applied health research: tutorial for a 6-step R-based psychometrics protocol
Source: Health Psychol Behav Med. 2018 May 10;6(1):136–61. doi: 10.1080/21642850.2018.1472602 (PMC8133536; doi:10.1080/21642850.2018.1472602)
Supplement: ChronicPainSurvey.csv [file RHPB_A_1472602_SM5162.csv]

gender	agemar7r	education	mpq1	mpq2	mpq3	mpq4	mpq5	mpq6	mpq7	mpq8	mpq9	mpq10	mpq11	mpq12	mpq13	mpq14	mpq15	mpqhowbad	mpqword	sip1	sip2	sip3	sip4	sip5	sip6	sip7	sip8	sip9	sip10	sip11	sip12	sip13	sip14	sip15	sip16	sip17	sip18	sip19	sip20	sip21	sip22	sip23	sip24	bipq1affect	bipq2long	bipq3control	bipq4treat	bipq5sympt	bipq6concern
male	53	secondary school	1	1	4	4	4	3	3	3	3	3	3	4	2	3	3	107	2	yes	yes	yes	yes	yes	no	yes	yes	yes	yes	yes	yes	yes	no	yes	yes	yes	yes	yes	yes	yes	yes	no	yes	8	10	8	0	5	8
male	44	secondary school	3	2	2	2	1	1	3	4	3	4	1	1	4	1	1	91	3	no	yes	yes	yes	no	no	no	yes	no	no	yes	no	no	yes	no	no	no	no	no	yes	yes	no	no	yes	10	10	0	0	10	10
male	48	college/university	1	3	1	2	1	3	1	3	1	1	4	3	1	1	1	117	3	no	yes	no	yes	no	no	no	no	yes	no	yes	no	no	no	yes	no	no	no	no	yes	yes	no	no	no	8	10	0	0	7	10
male	45	college/university	3	1	1	1	3	3	1	3	1	1	1	2	1	1	1	61	2	no	yes	yes	no	no	yes	no	no	no	no	no	no	no	no	no	yes	yes	no	no	no	no	no	no	yes	5	10	3	1	5	1
male	60	college/university	3	2	2	2	2	2	1	2	2	2	1	2	1	1	1	73	2	yes	yes	yes	yes	yes	yes	yes	yes	yes	yes	yes	yes	no	no	no	yes	no	no	no	yes	yes	yes	no	yes	10	10	5	3	5	10
male	57	college/university	3	4	2	1	1	1	1	1	1	1	1	1	1	1	1	77	2	no	yes	yes	no	yes	no	yes	no	no	no	yes	no	yes	no	no	yes	yes	no	no	yes	no	no	no	yes	6	10	8	4	7	6
male	67	secondary school	1	1	1	1	1	3	1	3	1	3	1	2	1	1	1	98	3	no	no	yes	no	no	no	no	no	no	no	no	no	no	no	no	yes	no	no	no	yes	no	no	no	no	7	10	1	2	7	10
male	53	college/university	1	1	4	4	4	1	4	1	1	4	1	4	1	1	4	130	3	yes	yes	yes	yes	no	yes	yes	yes	yes	yes	yes	yes	yes	yes	no	yes	yes	yes	yes	yes	no	yes	no	yes	9	8	3	5	10	10
male	69	college/university	1	4	1	1	1	4	3	1	1	3	1	3	1	1	1	124	5	yes	yes	yes	no	yes	no	yes	no	yes	yes	no	no	yes	no	no	yes	yes	no	yes	yes	no	no	no	yes	8	10	5	10	7	5
male	72	college/university	1	1	1	1	1	1	4	1	1	1	3	1	1	1	1	76	2	no	no	yes	no	no	yes	no	no	no	no	no	no	no	no	no	yes	no	no	no	no	no	yes	no	yes	7	8	2	2	7	6
male	43	secondary school	3	2	3	1	1	3	2	4	2	1	2	2	1	2	3	103	3	yes	yes	yes	yes	yes	yes	yes	yes	yes	yes	no	yes	no	yes	yes	yes	yes	no	yes	yes	yes	no	no	yes	10	10	2	6	8	9
male	34	secondary school	3	4	4	3	2	1	1	3	4	4	4	4	3	4	4	119	4	yes	yes	yes	yes	yes	no	yes	no	yes	no	yes	no	no	yes	yes	yes	yes	no	no	yes	yes	yes	no	yes	10	10	5	5	7	10
male	54	secondary school	4	1	1	1	4	3	3	3	1	3	1	3	1	3	3	92	3	yes	yes	no	yes	no	no	yes	no	yes	no	no	yes	yes	no	no	no	yes	no	yes	yes	yes	no	no	yes	9	9	9	8	9	10
male	57	college/university	3	1	2	1	1	1	1	3	1	1	1	1	1	1	1	34	2	no	yes	yes	yes	yes	yes	yes	yes	yes	yes	no	yes	yes	no	yes	yes	yes	no	no	yes	yes	yes	yes	yes	9	10	4	8	8	5
male	47	secondary school	4	3	4	4	4	4	4	4	4	1	4	4	4	4	4	133	4	no	yes	no	yes	no	yes	no	yes	no	no	no	no	no	yes	no	no	yes	no	no	no	yes	no	yes	yes	9	10	1	3	9	8
male	46	secondary school	4	4	4	4	3	3	1	4	3	3	2	3	3	4	4	144	4	yes	yes	yes	yes	yes	yes	yes	yes	yes	yes	yes	yes	yes	yes	yes	yes	yes	yes	yes	yes	yes	yes	yes	yes	10	10	0	0	10	10
male	63	college/university	3	4	4	4	3	4	1	4	1	4	1	4	1	1	1	115	5	yes	yes	yes	yes	no	yes	no	yes	yes	yes	yes	yes	yes	no	yes	yes	yes	no	no	yes	no	no	no	yes	8	8	1	8	9	9
male	54	college/university	2	1	2	1	1	1	1	2	1	2	1	1	1	1	1	26	2	no	yes	yes	no	no	yes	yes	no	no	yes	yes	yes	yes	no	yes	no	yes	no	no	no	yes	no	no	no	4	10	6	6	5	5
male	48	college/university	4	3	3	3	4	2	1	4	1	1	2	3	1	1	1	99	2	no	no	no	no	no	no	no	no	no	no	no	no	no	no	no	no	no	no	no	no	yes	no	no	yes	3	10	0	2	5	10
male	45	secondary school	2	3	3	3	2	4	4	4	3	3	4	4	2	4	4	116	3	yes	yes	yes	yes	yes	yes	yes	no	yes	yes	yes	yes	yes	yes	no	yes	yes	no	no	yes	no	yes	no	yes	9	10	3	2	1	8
male	55	secondary school	1	1	4	1	1	4	1	4	1	1	1	4	1	1	1	102	3	yes	yes	yes	no	no	yes	yes	no	yes	yes	no	no	no	no	no	yes	no	no	yes	no	no	yes	no	no	10	10	0	0	10	7
male	42	college/university	3	4	4	4	1	1	1	3	1	4	4	4	3	4	4	142	1	no	no	no	no	no	no	no	no	no	no	no	no	no	no	no	no	no	no	no	no	no	no	no	no	3	5	5	10	1	7
male	53	college/university	4	1	4	1	1	1	1	1	1	1	1	4	1	1	1	122	3	no	yes	yes	yes	yes	yes	yes	yes	yes	yes	yes	yes	no	no	yes	yes	yes	yes	yes	no	no	yes	no	yes	8	8	3	4	9	8
male	49	college/university	1	1	1	3	1	3	4	3	1	3	1	3	1	1	1	103	4	no	yes	yes	yes	yes	yes	yes	yes	yes	yes	yes	yes	yes	no	yes	yes	yes	no	no	yes	yes	yes	no	yes	8	10	5	8	7	4
male	53	secondary school	3	1	1	3	1	1	1	3	3	3	2	2	3	3	1	63	3	no	no	yes	no	no	no	no	no	no	no	no	no	no	yes	no	no	yes	no	no	no	no	no	no	no	3	8	2	3	3	7
male	48	secondary school	4	4	3	4	3	3	2	4	4	3	3	3	3	4	4	130	4	yes	yes	yes	no	yes	yes	yes	no	yes	no	no	yes	yes	yes	yes	no	yes	no	yes	no	yes	yes	yes	yes	9	10	1	2	9	10
male	27	college/university	3	3	1	2	1	3	1	4	2	3	2	1	3	1	3	100	4	no	yes	yes	no	no	yes	no	no	yes	yes	yes	no	no	no	no	yes	yes	no	no	no	no	yes	no	yes	6	10	2	5	5	8
male	46	secondary school	3	3	4	3	2	2	1	3	1	2	3	4	3	3	3	127	4	yes	yes	yes	yes	yes	no	yes	no	yes	yes	yes	no	yes	no	yes	yes	yes	no	yes	yes	no	yes	no	yes	9	10	1	2	10	10
male	52	college/university	1	1	1	3	1	4	4	4	1	2	1	1	1	1	1	104	2	yes	yes	yes	no	yes	yes	yes	no	yes	no	yes	yes	yes	no	yes	yes	yes	no	no	yes	no	yes	no	yes	8	8	6	6	9	10
male	38	secondary school	1	1	1	4	1	1	1	4	4	1	1	3	3	1	2	123	5	no	no	yes	no	no	no	no	no	no	yes	no	no	no	no	no	no	no	no	no	no	no	no	no	yes	10	10	7	8	10	9
male	54	college/university	3	3	2	2	3	3	2	3	2	1	2	4	2	2	3	102	4	yes	yes	yes	no	yes	no	yes	no	yes	yes	yes	yes	yes	yes	yes	yes	yes	no	no	yes	yes	yes	no	yes	8	9	3	2	8	9
male	52	secondary school	1	2	3	3	4	3	2	3	2	2	1	4	2	1	1	100	3	no	yes	yes	no	no	no	no	no	no	yes	no	no	no	yes	no	yes	no	no	no	no	no	no	no	yes	6	10	3	6	7	4
male	56	college/university	3	4	2	4	1	1	4	1	4	1	1	3	1	1	2	108	2	yes	yes	yes	no	no	yes	yes	no	yes	yes	no	yes	yes	yes	yes	yes	yes	no	yes	yes	yes	yes	no	yes	10	10	1	6	10	8
male	51	college/university	3	3	4	4	4	3	4	4	4	4	4	3	2	2	3	113	4	yes	yes	yes	yes	no	yes	no	no	yes	yes	yes	no	yes	yes	yes	no	yes	no	no	yes	no	yes	no	yes	8	9	7	10	8	8
male	49	secondary school	3	1	1	1	1	1	1	4	1	1	1	1	1	3	3	104	4	no	yes	yes	no	no	yes	yes	no	yes	yes	no	no	yes	no	yes	no	yes	no	no	yes	yes	yes	no	yes	8	10	2	1	9	10
male	57	secondary school	2	1	1	1	1	4	1	4	1	1	1	4	3	1	4	135	3	no	yes	yes	yes	yes	yes	yes	no	yes	yes	yes	yes	yes	no	yes	yes	yes	no	no	yes	yes	yes	no	yes	10	10	0	3	9	10
male	64	college/university	2	3	3	3	1	3	3	3	1	2	3	3	2	2	2	25	2	no	yes	no	no	no	yes	no	no	no	no	no	no	yes	no	no	no	no	no	no	no	no	no	no	no	3	8	5	6	6	7
male	44	secondary school	3	3	1	1	3	1	1	1	1	1	1	1	1	1	1	79	3	yes	yes	yes	yes	yes	yes	yes	yes	yes	yes	yes	yes	no	no	no	yes	yes	no	yes	yes	yes	yes	no	yes	8	8	4	4	8	9
male	61	none	2	1	1	1	1	1	2	2	1	2	1	3	1	1	1	58	2	no	yes	no	no	no	no	yes	no	no	no	yes	no	yes	yes	no	no	no	no	no	yes	no	no	no	yes	5	10	8	4	6	10
male	46	secondary school	3	4	3	4	1	2	1	4	4	3	3	2	3	2	3	124	4	no	yes	yes	yes	no	yes	yes	yes	yes	yes	yes	yes	yes	no	yes	yes	yes	yes	no	yes	yes	no	no	yes	9	10	3	5	9	9
male	48	secondary school	4	4	4	2	4	3	2	4	3	4	1	4	3	1	3	129	5	yes	yes	yes	yes	yes	yes	yes	yes	yes	yes	yes	yes	yes	yes	yes	yes	yes	yes	yes	yes	no	yes	no	yes	10	10	4	4	10	7
male	63	secondary school	3	3	3	3	3	1	1	4	3	3	1	4	3	3	3	116	3	yes	yes	yes	yes	yes	yes	yes	yes	yes	yes	yes	yes	yes	yes	yes	yes	yes	yes	yes	yes	yes	yes	no	yes	7	9	6	6	8	8
male	39	secondary school	2	4	3	3	4	3	4	4	4	3	3	4	3	2	3	95	4	yes	yes	yes	yes	yes	yes	yes	yes	yes	yes	yes	yes	yes	yes	yes	yes	yes	yes	no	yes	yes	yes	no	yes	10	10	8	9	9	9
male	46	secondary school	3	2	3	4	4	3	3	4	4	3	3	4	3	3	4	128	4	yes	yes	yes	yes	yes	yes	yes	yes	yes	yes	yes	yes	yes	yes	yes	yes	yes	yes	yes	yes	yes	yes	yes	yes	10	10	3	4	9	9
male	60	secondary school	4	4	4	4	1	1	4	4	4	1	1	4	4	4	4	144	5	yes	yes	yes	yes	yes	yes	yes	no	yes	yes	yes	yes	no	yes	no	yes	yes	no	yes	yes	no	yes	yes	yes	10	10	3	5	10	10
male	44	secondary school	1	3	3	3	1	1	1	3	1	3	1	3	1	1	3	93	2	yes	yes	yes	yes	yes	yes	no	yes	no	yes	yes	no	no	yes	yes	yes	yes	yes	yes	yes	yes	yes	no	yes	7	9	3	5	5	8
male	63	secondary school	2	3	3	4	1	2	1	3	2	3	3	3	3	3	4	109	4	no	yes	yes	yes	no	yes	yes	no	yes	yes	yes	yes	yes	no	yes	yes	yes	no	no	yes	yes	yes	no	yes	10	9	9	10	9	10
male	39	secondary school	3	2	2	2	3	2	3	3	2	1	1	3	2	3	2	108	4	no	yes	yes	yes	yes	yes	yes	yes	yes	yes	yes	yes	no	no	no	yes	yes	no	yes	yes	no	yes	no	yes	8	10	7	8	6	7
male	57	secondary school	1	1	1	4	1	1	1	4	4	1	1	1	1	1	1	133	2	yes	yes	yes	yes	no	yes	yes	yes	yes	yes	yes	yes	yes	no	yes	yes	yes	yes	no	yes	yes	yes	no	yes	7	10	2	4	9	10
male	50	college/university	3	1	2	2	3	2	3	3	3	2	2	3	3	2	3	115	2	no	yes	no	yes	no	yes	no	no	no	no	no	no	no	no	no	yes	no	no	no	yes	yes	no	no	yes	4	7	6	5	6	8
male	29	secondary school	4	4	1	1	3	1	1	1	1	1	3	1	1	1	3	76	3	no	yes	no	yes	no	yes	no	yes	yes	no	no	no	yes	no	yes	no	yes	no	no	yes	yes	no	no	yes	8	10	5	5	8	10
male	39	college/university	1	1	1	1	1	3	1	3	1	1	1	2	1	1	1	55	2	no	yes	no	no	no	no	no	no	yes	no	no	no	yes	no	no	no	yes	no	no	yes	yes	no	no	yes	6	10	2	8	7	7
male	68	college/university	1	2	2	4	2	1	1	4	4	2	3	4	3	2	3	139	5	yes	yes	yes	yes	yes	yes	yes	yes	yes	yes	yes	yes	yes	yes	yes	yes	yes	yes	yes	yes	yes	yes	yes	yes	10	10	8	2	10	8
male	43	college/university	1	4	4	4	4	1	1	4	1	4	1	4	1	4	4	144	3	yes	yes	yes	yes	no	yes	no	yes	yes	no	yes	yes	yes	no	yes	yes	yes	no	yes	yes	yes	no	no	yes	10	10	0	2	10	10
male	48	secondary school	3	4	4	4	3	3	1	4	4	1	2	4	3	2	4	115	4	no	yes	yes	no	yes	no	no	no	no	yes	yes	no	yes	no	no	yes	yes	no	yes	yes	yes	yes	no	no	9	10	2	7	9	10
male	40	secondary school	4	4	3	4	2	3	4	4	3	4	3	4	4	3	4	144	5	yes	yes	yes	yes	yes	yes	yes	no	yes	yes	yes	yes	yes	yes	yes	yes	yes	no	no	no	yes	yes	no	yes	10	10	7	0	10	10
male	64	secondary school	1	1	1	4	4	1	1	1	1	1	1	1	1	1	1	144	4	yes	yes	yes	no	yes	no	yes	no	yes	yes	yes	yes	yes	no	yes	yes	yes	no	no	yes	yes	yes	no	yes	8	9	7	6	7	6
male	58	college/university	1	1	1	3	4	4	1	1	1	3	1	4	2	1	3	139	5	yes	yes	yes	no	yes	no	no	no	yes	yes	no	no	yes	no	yes	no	yes	no	no	no	yes	yes	no	yes	10	7	1	4	6	7
male	60	secondary school	3	1	1	4	4	1	1	4	3	1	3	3	3	3	3	75	2	no	yes	yes	no	yes	no	yes	no	yes	no	yes	yes	yes	no	yes	yes	yes	no	no	yes	no	yes	no	yes	6	7	3	4	6	5
male	50	secondary school	2	4	2	4	4	2	1	3	4	1	1	4	4	3	3	144	4	yes	yes	no	yes	yes	no	yes	yes	yes	no	yes	yes	yes	yes	yes	yes	yes	yes	yes	yes	yes	yes	no	yes	10	10	0	8	10	10
male	36	secondary school	2	4	4	4	2	1	1	4	1	1	1	2	2	1	3	131	4	no	yes	yes	yes	yes	yes	yes	yes	yes	yes	yes	yes	no	no	yes	yes	yes	yes	no	yes	no	yes	no	yes	9	10	6	3	10	10
male	66	secondary school	4	3	4	3	4	3	1	4	4	3	3	4	3	4	4	119	3	yes	yes	yes	yes	no	yes	yes	no	yes	yes	yes	yes	yes	no	yes	yes	yes	no	no	yes	yes	yes	no	yes	6	8	3	5	8	6
female	80	secondary school	3	1	1	1	1	1	1	3	1	3	1	1	1	1	1	87	3	no	yes	yes	yes	yes	no	yes	no	yes	no	yes	yes	yes	no	yes	yes	no	yes	yes	yes	no	yes	no	yes	6	10	6	8	6	4
female	49	college/university	3	1	1	1	3	1	3	3	3	1	1	1	1	1	1	83	3	no	yes	yes	no	no	yes	yes	no	yes	yes	yes	yes	no	no	yes	yes	yes	no	yes	yes	no	yes	no	yes	8	10	3	5	6	8
female	51	secondary school	4	1	1	1	1	4	1	4	4	4	1	4	1	1	4	110	4	yes	yes	yes	yes	yes	yes	yes	yes	no	yes	yes	yes	yes	yes	yes	yes	yes	yes	yes	yes	yes	yes	no	yes	8	10	0	0	8	10
female	32	college/university	2	2	2	2	2	1	2	2	2	2	1	2	2	2	1	22	1	no	yes	no	no	no	no	no	no	no	yes	no	no	no	no	no	yes	no	no	yes	no	no	no	no	no	10	5	7	7	0	10
female	49	college/university	1	2	2	3	1	3	3	3	2	2	2	4	1	1	3	45	2	yes	yes	yes	yes	yes	yes	yes	yes	yes	yes	yes	yes	no	no	yes	yes	yes	no	yes	yes	yes	yes	no	yes	8	10	2	4	10	2
female	56	secondary school	3	1	1	1	1	3	1	3	1	3	1	1	1	1	1	42	2	no	yes	no	no	yes	no	yes	no	no	no	yes	no	yes	no	no	no	yes	no	no	no	no	no	no	no	2	3	6	8	5	2
female	51	secondary school	1	4	1	3	1	4	4	4	1	4	1	4	4	1	1	100	4	no	yes	no	no	yes	no	yes	no	yes	no	yes	yes	yes	yes	yes	no	yes	no	no	yes	no	yes	no	yes	6	10	7	9	8	8
female	35	college/university	3	1	1	1	1	1	1	4	3	1	1	3	1	1	1	15	2	no	yes	yes	no	yes	yes	no	no	no	yes	yes	no	yes	no	no	no	yes	no	no	no	no	yes	no	no	7	7	2	4	8	5
female	46	college/university	4	1	1	1	1	1	1	4	1	1	1	4	4	1	1	100	4	yes	yes	yes	yes	yes	yes	yes	yes	yes	no	no	no	yes	no	yes	yes	yes	no	no	yes	no	yes	no	yes	9	9	3	4	8	9
female	48	college/university	1	2	1	1	1	3	1	3	1	3	1	3	1	1	1	64	2	no	yes	no	no	no	no	yes	yes	no	no	yes	yes	yes	no	no	no	yes	no	no	yes	no	no	no	yes	7	10	5	8	6	6
female	48	secondary school	4	2	2	2	2	2	2	3	1	4	1	4	1	1	1	113	4	no	yes	no	yes	no	no	no	yes	yes	no	no	no	no	no	yes	no	no	no	no	yes	no	no	no	yes	9	6	5	8	8	10
female	55	college/university	3	4	4	4	1	3	2	2	2	2	1	4	1	1	1	123	4	no	yes	yes	no	yes	yes	no	yes	yes	yes	yes	no	no	yes	yes	yes	yes	no	no	yes	yes	yes	no	yes	8	9	4	9	9	7
female	58	college/university	1	1	1	1	1	4	1	4	1	3	1	4	1	1	1	95	2	no	yes	yes	no	no	yes	no	no	no	yes	no	no	yes	no	no	no	yes	no	no	no	no	yes	no	no	7	9	3	9	3	7
female	45	none	4	4	4	1	1	1	4	4	4	1	1	4	1	4	4	87	5	yes	yes	yes	yes	yes	yes	yes	yes	yes	yes	yes	yes	yes	no	yes	yes	yes	yes	yes	yes	yes	yes	yes	yes	9	10	9	9	9	9
female	54	college/university	1	1	1	1	1	1	3	3	3	3	1	3	1	1	1	118	2	no	yes	yes	no	no	no	no	yes	yes	yes	no	no	no	yes	yes	yes	no	no	no	no	yes	no	no	no	6	10	5	10	10	5
female	44	college/university	4	4	4	4	3	3	2	4	4	2	2	4	4	4	4	101	4	yes	yes	yes	yes	yes	yes	yes	no	yes	yes	yes	yes	yes	no	no	yes	yes	no	yes	yes	yes	yes	yes	yes	8	7	1	7	9	10
female	58	college/university	2	2	2	3	1	3	1	3	2	3	1	3	1	1	1	101	3	no	yes	yes	no	yes	yes	yes	no	yes	yes	yes	no	no	no	no	yes	yes	no	yes	yes	no	yes	no	no	6	10	7	7	8	4
female	44	secondary school	2	1	1	1	1	1	3	1	1	2	1	1	1	1	1	64	3	no	no	no	yes	no	no	no	no	no	yes	no	no	no	no	no	yes	no	no	yes	yes	no	no	no	yes	4	7	5	4	7	7
female	58	college/university	1	1	1	2	1	3	1	3	3	2	1	3	2	1	2	42	2	no	yes	no	no	no	no	no	yes	no	no	no	no	yes	no	no	no	yes	no	no	yes	yes	no	no	no	5	10	6	6	5	8
female	55	college/university	2	3	3	3	1	3	1	4	4	1	1	3	4	3	4	91	2	no	yes	yes	no	no	no	yes	no	no	yes	no	yes	yes	no	yes	yes	no	no	yes	no	no	yes	no	yes	7	9	5	5	5	6
female	47	college/university	2	1	1	1	3	3	4	2	3	2	2	4	2	3	2	91	3	no	yes	no	yes	no	no	no	yes	yes	no	no	no	yes	yes	yes	yes	yes	no	no	yes	yes	no	no	no	6	5	4	4	6	5
female	65	secondary school	3	4	4	4	4	4	4	4	4	3	3	4	3	2	4	124	4	yes	yes	yes	yes	no	yes	yes	yes	yes	yes	yes	yes	yes	no	yes	yes	yes	no	yes	yes	yes	yes	yes	yes	10	10	7	5	8	10
female	57	secondary school	1	1	1	1	1	2	1	1	1	1	1	2	1	1	1	23	2	no	no	no	no	no	no	no	no	no	no	no	no	no	no	no	no	yes	no	no	no	no	no	no	no	3	5	5	2	4	4
female	56	college/university	1	1	1	1	1	1	1	4	1	1	1	3	1	1	3	98	3	no	yes	no	no	no	yes	no	no	yes	no	no	yes	yes	no	yes	no	yes	no	no	no	no	no	no	yes	7	10	3	3	7	10
female	46	secondary school	1	1	1	1	1	1	1	3	1	1	1	1	1	1	1	62	2	no	yes	no	no	yes	no	yes	no	yes	yes	no	yes	yes	no	yes	yes	yes	no	no	no	yes	yes	no	yes	4	7	5	3	7	5
female	32	college/university	2	3	4	4	1	2	3	3	2	4	1	3	2	1	1	95	3	no	yes	no	no	yes	yes	yes	no	yes	no	yes	no	no	yes	no	no	yes	no	no	no	no	yes	no	yes	5	8	7	7	5	3
female	59	secondary school	3	3	4	3	1	2	2	2	4	3	1	4	2	2	2	107	3	yes	yes	yes	no	yes	yes	yes	no	yes	yes	yes	no	yes	no	yes	yes	yes	no	yes	yes	no	yes	no	yes	9	10	3	1	8	9
female	57	secondary school	2	1	1	1	1	1	1	1	1	1	1	1	1	1	1	78	2	no	yes	yes	yes	no	no	yes	no	yes	yes	yes	yes	yes	yes	yes	yes	yes	no	no	yes	yes	no	no	yes	4	10	0	3	5	5
female	62	secondary school	1	2	1	1	1	3	2	2	1	2	1	2	1	1	2	47	2	no	no	no	no	no	no	no	no	no	no	no	no	no	no	no	no	no	no	no	no	yes	no	no	no	2	8	8	7	3	2
female	63	secondary school	1	1	4	1	3	1	1	1	1	1	1	4	4	1	1	57	3	no	yes	yes	yes	no	yes	yes	yes	yes	yes	yes	yes	yes	no	yes	yes	yes	no	no	yes	yes	no	no	yes	10	9	6	0	10	10
female	46	college/university	2	1	1	1	1	2	2	1	1	2	1	2	1	1	1	29	1	no	no	yes	no	no	yes	no	yes	no	no	no	no	no	no	no	no	yes	no	no	yes	no	no	no	no	7	8	5	6	8	9
female	57	secondary school	2	3	3	4	2	4	1	3	3	4	2	4	3	3	4	107	4	yes	yes	yes	yes	yes	yes	yes	yes	yes	yes	yes	yes	yes	yes	yes	yes	yes	no	no	yes	yes	yes	no	yes	10	10	4	3	4	5
female	54	college/university	2	1	1	2	2	1	2	2	1	2	1	1	1	1	1	105	2	no	yes	no	yes	no	no	no	yes	no	no	yes	no	yes	no	yes	no	yes	no	no	yes	yes	no	no	yes	8	10	4	4	8	9
female	44	college/university	3	1	1	3	1	4	1	4	3	1	1	3	3	2	1	124	5	yes	yes	no	no	no	no	no	no	no	no	no	no	yes	yes	no	no	yes	no	no	yes	no	no	no	yes	9	8	2	2	7	10
female	31	secondary school	1	1	1	1	3	1	1	3	3	2	1	4	3	2	3	62	2	yes	no	yes	no	no	yes	no	no	no	no	no	no	yes	no	no	no	yes	no	no	yes	yes	no	no	yes	8	10	4	7	6	10
female	53	college/university	3	3	4	3	3	2	4	3	2	4	1	3	2	2	3	85	3	no	no	no	yes	no	yes	no	no	no	no	no	no	no	yes	no	no	yes	no	no	no	yes	no	no	yes	8	8	7	8	8	6
female	41	secondary school	3	3	2	1	3	1	1	4	3	3	1	3	2	4	3	123	4	yes	yes	yes	no	yes	no	yes	no	yes	yes	yes	no	yes	no	yes	yes	yes	no	yes	yes	yes	yes	no	yes	8	7	5	5	8	7
female	62	college/university	3	1	2	2	1	1	1	1	1	3	1	1	1	1	1	85	3	yes	no	no	yes	no	yes	no	no	no	yes	no	no	no	yes	no	no	yes	no	no	yes	no	no	no	yes	7	7	6	8	6	6
female	58	secondary school	4	1	1	1	1	4	4	4	4	4	1	4	4	1	4	140	5	no	no	no	yes	yes	yes	no	no	no	no	yes	yes	no	no	no	yes	yes	no	no	yes	yes	no	no	yes	9	10	9	0	9	9
female	54	college/university	3	3	3	3	2	3	3	3	3	3	1	3	1	1	3	108	3	no	yes	no	no	no	yes	no	no	yes	no	no	yes	yes	no	yes	no	yes	no	no	yes	no	yes	no	yes	7	10	4	4	8	8
female	23	college/university	1	4	2	4	4	1	1	4	2	4	1	2	2	2	1	114	4	no	yes	no	yes	no	no	no	yes	yes	yes	yes	no	yes	no	no	yes	yes	no	no	yes	yes	no	no	yes	8	10	6	6	8	8
female	33	college/university	2	1	1	2	1	1	1	4	3	4	1	2	2	3	1	45	2	no	no	no	no	no	yes	no	no	yes	no	no	no	no	no	yes	no	yes	no	no	yes	no	yes	no	no	3	6	4	4	6	7
female	23	college/university	4	3	2	1	1	3	1	4	1	2	1	2	1	1	1	50	2	no	yes	no	no	yes	no	yes	no	no	yes	yes	yes	no	no	no	no	yes	no	no	no	no	no	no	yes	2	4	7	7	7	2
female	44	secondary school	1	4	4	2	2	4	3	2	2	2	1	1	1	1	1	113	4	no	yes	yes	no	yes	no	no	no	no	yes	yes	no	yes	no	no	yes	yes	no	no	yes	no	yes	no	yes	7	7	3	4	10	9
female	69	secondary school	3	3	4	3	1	3	1	3	1	4	3	4	3	2	2	93	4	no	no	yes	yes	yes	no	no	no	yes	yes	yes	yes	no	no	yes	no	yes	no	no	yes	no	yes	no	yes	6	10	2	5	7	7
female	48	secondary school	4	4	3	1	1	1	1	3	3	4	2	4	3	3	3	92	4	yes	yes	yes	yes	no	yes	yes	no	no	no	yes	no	yes	no	yes	yes	yes	no	yes	yes	no	no	no	no	8	10	8	9	10	10
female	44	college/university	3	1	1	1	1	1	3	3	1	3	1	1	1	1	1	42	2	no	yes	no	no	no	no	no	no	no	no	no	no	no	no	no	no	no	no	no	yes	no	no	no	no	7	5	8	8	8	3
female	32	college/university	1	1	1	1	1	1	1	1	1	1	1	1	1	1	1	36	1	no	no	no	no	no	no	no	no	no	no	no	no	no	no	no	no	no	no	no	no	no	no	no	no	1	5	1	8	5	5
female	52	college/university	4	4	4	4	4	4	1	4	1	4	1	4	4	1	4	131	4	yes	yes	yes	yes	yes	yes	yes	yes	yes	yes	yes	yes	yes	yes	yes	yes	yes	no	no	yes	yes	yes	no	yes	10	10	2	3	7	10
female	46	secondary school	3	3	3	4	1	1	1	3	1	2	1	3	1	1	3	106	4	yes	yes	yes	yes	yes	yes	no	yes	no	yes	yes	yes	yes	no	yes	yes	yes	no	no	yes	yes	yes	no	yes	7	10	3	5	7	10
female	65	secondary school	3	2	3	2	3	4	4	3	1	3	2	4	2	3	2	144	3	yes	yes	yes	yes	yes	yes	yes	yes	no	no	yes	yes	yes	no	yes	yes	yes	no	no	yes	no	yes	no	yes	10	10	8	1	10	10
female	63	secondary school	1	1	1	1	1	1	1	4	1	3	1	1	1	1	1	91	2	no	yes	no	no	yes	yes	no	no	no	yes	no	yes	yes	no	yes	yes	yes	no	no	yes	no	yes	no	yes	7	10	3	5	7	5
female	57	secondary school	4	1	1	1	3	1	1	4	4	1	1	4	1	1	1	95	3	no	no	yes	no	yes	no	no	no	yes	no	yes	no	yes	no	yes	yes	yes	no	no	yes	yes	yes	no	yes	6	10	5	7	7	8
female	52	college/university	1	1	1	1	1	1	3	3	1	1	1	3	1	1	1	24	2	no	no	no	no	no	yes	no	no	no	no	no	no	no	no	no	no	no	no	no	yes	no	no	no	no	2	10	5	7	3	3
female	44	secondary school	2	2	2	2	2	2	2	2	2	2	2	2	2	2	2	51	4	yes	yes	yes	no	no	yes	no	no	no	no	yes	no	no	no	no	yes	yes	no	no	yes	yes	no	yes	yes	8	10	0	1	8	8
female	48	college/university	1	2	2	1	1	2	1	2	1	1	1	2	1	1	1	20	1	no	yes	no	no	no	yes	no	no	no	no	no	no	no	no	no	no	yes	no	no	yes	yes	no	no	yes	4	10	5	5	3	3
female	38	college/university	1	1	4	4	2	2	2	4	1	3	1	3	4	1	1	124	5	yes	yes	yes	yes	yes	yes	no	no	yes	yes	no	yes	yes	yes	no	no	yes	yes	yes	no	no	yes	yes	yes	8	8	7	8	9	3
female	64	college/university	3	3	4	3	3	3	1	4	1	3	1	3	1	1	1	75	2	no	yes	yes	no	no	yes	no	no	no	no	no	no	no	no	no	yes	no	no	no	no	no	yes	no	no	4	10	7	8	7	4
female	61	secondary school	2	4	1	4	4	3	1	4	1	3	2	4	4	3	4	57	4	no	yes	yes	yes	yes	yes	no	no	no	yes	yes	yes	yes	yes	no	yes	yes	no	no	yes	no	yes	no	yes	8	8	3	3	8	10
female	36	college/university	2	3	1	3	1	1	3	2	3	3	1	3	1	1	1	50	2	yes	no	no	no	no	no	no	no	no	yes	no	no	no	no	no	yes	no	no	yes	yes	no	no	no	yes	9	9	8	8	6	9
female	48	college/university	3	4	3	3	3	3	3	3	4	4	2	4	2	1	1	125	4	yes	yes	yes	no	yes	yes	yes	no	yes	yes	yes	yes	yes	no	yes	yes	yes	yes	no	yes	no	no	yes	yes	10	10	5	6	10	10
female	67	secondary school	1	1	1	1	3	1	3	4	4	4	1	4	2	1	1	110	2	yes	yes	yes	no	yes	yes	yes	no	yes	yes	yes	yes	yes	no	yes	yes	yes	no	no	yes	yes	yes	no	yes	7	10	3	3	6	3
female	60	secondary school	4	4	4	4	4	3	4	4	4	4	4	4	4	4	4	144	4	yes	yes	yes	yes	yes	yes	yes	yes	yes	yes	no	no	no	yes	yes	yes	no	no	yes	yes	yes	yes	yes	yes	9	10	0	0	10	10
female	37	college/university	1	3	3	3	1	1	1	4	4	3	1	4	1	2	1	60	2	no	yes	no	no	no	yes	no	yes	no	yes	no	no	yes	no	no	yes	yes	no	no	yes	no	yes	no	yes	7	10	7	7	10	8
female	44	college/university	2	1	1	1	1	1	1	2	1	2	1	2	1	1	1	24	1	no	yes	no	no	no	no	no	no	no	yes	no	no	no	no	no	no	yes	no	no	yes	no	no	no	yes	6	10	8	5	3	3
female	52	secondary school	3	4	3	4	3	4	3	4	4	3	2	4	1	1	1	98	4	no	yes	yes	no	yes	no	yes	no	yes	yes	yes	no	no	no	yes	yes	yes	no	no	yes	no	yes	no	yes	10	10	8	10	10	5
female	49	college/university	1	1	3	1	1	4	1	1	1	4	1	1	1	1	1	119	4	yes	yes	no	yes	no	yes	no	no	no	yes	yes	no	no	no	no	yes	yes	no	no	yes	no	no	no	no	7	10	3	5	5	3
female	63	college/university	1	1	1	1	1	1	1	3	1	1	1	3	1	1	1	80	3	no	yes	yes	no	yes	no	no	no	no	yes	yes	no	no	no	no	yes	yes	no	no	yes	no	yes	no	yes	5	6	5	5	7	6
female	49	none	1	2	1	1	1	1	1	3	1	1	1	3	1	1	1	63	2	yes	yes	yes	yes	no	no	no	no	yes	yes	yes	no	no	yes	no	no	yes	no	no	no	yes	yes	no	no	6	8	7	5	5	5
female	49	none	4	2	3	4	4	2	1	3	1	4	4	4	4	4	4	136	5	yes	yes	yes	yes	yes	yes	yes	no	yes	yes	yes	no	yes	yes	yes	yes	yes	yes	no	yes	no	yes	no	yes	9	10	2	8	8	10
female	53	secondary school	4	2	2	1	3	1	2	4	1	4	1	4	3	3	3	89	2	no	yes	yes	no	no	yes	no	yes	no	yes	no	no	yes	no	no	no	yes	no	no	no	yes	no	no	yes	7	6	5	5	8	8
female	52	secondary school	1	4	1	1	1	1	1	3	2	1	1	3	1	1	1	77	3	no	yes	yes	no	yes	no	yes	yes	yes	no	yes	yes	yes	no	yes	no	yes	no	no	yes	yes	yes	no	yes	7	10	5	3	7	10
female	38	college/university	2	2	3	4	1	2	2	4	3	4	1	3	1	1	1	102	4	no	yes	yes	no	yes	no	yes	yes	no	yes	yes	yes	yes	no	no	yes	yes	no	no	yes	yes	yes	no	yes	7	10	0	0	10	7
female	58	secondary school	1	1	1	1	1	3	1	3	1	1	1	3	1	1	1	89	3	yes	yes	no	no	no	no	yes	no	yes	no	no	yes	yes	no	yes	no	yes	no	no	yes	no	no	no	yes	8	10	2	2	8	8
female	38	college/university	1	3	4	4	1	1	1	3	3	4	3	3	4	3	4	128	5	yes	yes	yes	yes	yes	yes	yes	no	yes	yes	no	no	yes	yes	no	yes	yes	no	yes	yes	no	no	no	yes	8	8	7	7	9	6
female	47	secondary school	3	1	1	1	3	1	3	1	3	3	1	1	1	1	1	5	3	no	yes	yes	no	no	yes	no	yes	no	yes	yes	no	yes	no	no	yes	yes	no	no	yes	no	no	no	yes	5	10	8	7	6	4
female	36	college/university	3	3	3	4	4	2	1	3	3	4	1	3	3	3	1	95	4	no	yes	yes	no	yes	yes	yes	yes	no	no	yes	yes	yes	no	no	no	yes	no	no	yes	yes	no	no	yes	6	10	3	4	8	10
female	55	secondary school	3	4	1	3	1	3	1	2	1	4	2	3	4	2	4	103	2	yes	yes	no	yes	no	no	no	no	no	no	no	no	no	yes	no	no	yes	no	no	no	no	no	no	no	6	10	0	10	10	10
female	50	college/university	1	2	1	1	3	3	1	4	3	4	1	4	2	3	1	105	2	yes	yes	yes	yes	yes	yes	yes	no	yes	yes	yes	yes	no	yes	yes	yes	yes	no	yes	yes	no	yes	no	yes	7	9	3	6	6	7
female	67	secondary school	3	1	1	1	1	1	1	3	1	3	1	3	1	1	2	109	2	yes	yes	yes	yes	yes	yes	yes	yes	yes	yes	yes	yes	no	no	yes	yes	no	no	yes	yes	yes	yes	no	yes	8	10	6	6	10	10
female	56	secondary school	1	1	1	1	1	1	1	3	3	1	1	3	1	1	1	92	2	no	yes	yes	yes	no	no	no	no	no	yes	no	no	no	no	no	yes	no	no	no	yes	no	yes	no	yes	5	10	5	8	6	3
female	66	secondary school	4	1	1	4	1	4	1	4	4	1	1	1	1	1	4	120	5	no	yes	no	no	no	no	no	no	no	no	no	no	no	no	no	no	yes	no	no	no	no	no	no	yes	6	10	1	1	10	10
female	54	secondary school	2	1	4	3	1	2	1	1	1	4	1	3	1	1	3	144	5	yes	yes	yes	yes	yes	no	no	no	yes	yes	yes	no	yes	yes	no	yes	yes	no	no	yes	yes	yes	no	yes	9	10	9	8	9	9
female	39	college/university	1	4	1	4	4	1	1	3	1	1	1	4	2	1	1	105	3	yes	yes	yes	yes	no	yes	yes	yes	yes	yes	yes	yes	no	no	yes	yes	yes	yes	yes	yes	yes	yes	no	yes	9	10	4	6	10	10
female	68	secondary school	1	1	3	1	1	4	1	1	4	3	1	2	3	1	1	80	4	no	yes	yes	no	yes	no	no	no	yes	no	yes	no	yes	yes	yes	yes	yes	no	yes	yes	no	yes	no	yes	8	10	6	9	8	6
female	41	college/university	3	4	3	3	3	4	4	4	3	3	2	4	3	1	3	118	4	yes	yes	yes	no	yes	yes	no	yes	yes	yes	no	no	yes	yes	no	yes	yes	no	yes	yes	yes	yes	yes	yes	10	10	2	4	8	10
female	64	secondary school	3	2	2	1	1	3	1	4	1	3	1	3	2	2	2	104	3	no	yes	yes	yes	yes	yes	yes	no	yes	no	yes	yes	yes	no	yes	yes	yes	no	no	yes	no	yes	no	yes	7	9	5	6	7	4
female	28	college/university	3	4	4	4	1	4	4	4	4	4	4	4	4	4	4	122	5	yes	yes	yes	yes	yes	yes	yes	no	yes	yes	yes	yes	yes	yes	yes	yes	yes	no	yes	yes	yes	yes	no	yes	10	9	1	4	10	10
female	22	college/university	3	3	2	2	1	1	1	1	4	1	2	4	1	1	1	54	2	no	no	no	yes	no	yes	no	no	no	no	no	no	no	no	no	no	yes	no	no	no	yes	no	no	yes	5	10	5	6	5	5
female	44	college/university	4	4	4	3	2	1	4	2	2	3	3	2	1	1	1	105	4	yes	yes	yes	no	no	yes	no	yes	no	yes	no	no	no	yes	no	yes	yes	no	no	yes	yes	yes	no	yes	7	8	3	7	8	7
female	38	none	4	2	3	3	1	2	4	4	3	4	4	4	3	4	3	144	5	no	yes	yes	no	no	no	no	yes	yes	no	yes	yes	yes	yes	no	no	yes	no	yes	yes	yes	yes	no	no	7	7	7	5	8	8
female	49	secondary school	1	3	2	4	4	3	3	3	4	1	1	3	3	1	1	37	2	no	yes	yes	no	yes	no	no	no	no	yes	no	no	yes	no	yes	yes	yes	no	no	no	no	no	no	no	4	6	6	7	6	3
female	69	college/university	4	1	1	1	1	4	3	4	1	3	1	4	3	1	1	139	5	no	yes	yes	no	yes	no	yes	no	no	no	no	yes	no	no	yes	yes	yes	no	no	no	no	no	no	yes	7	10	4	6	7	0
female	44	college/university	1	3	1	3	1	1	3	3	1	3	1	4	1	1	1	108	3	no	yes	yes	no	yes	yes	no	no	no	yes	yes	no	yes	no	yes	no	yes	no	no	yes	yes	yes	no	yes	7	7	3	5	7	6
female	41	college/university	2	1	1	1	1	1	2	3	1	2	1	4	1	1	1	45	2	yes	yes	yes	yes	yes	yes	no	no	no	yes	yes	no	no	no	no	yes	yes	no	no	yes	no	no	yes	yes	10	8	5	7	10	10
female	57	college/university	1	1	1	3	3	3	3	2	3	3	1	2	1	1	1	80	2	no	yes	yes	no	no	yes	no	yes	no	no	no	no	no	no	no	yes	no	no	no	yes	no	yes	no	yes	3	7	7	6	7	7
female	74	college/university	1	1	1	1	1	2	2	2	2	2	1	3	2	1	2	71	2	no	no	yes	no	yes	yes	yes	no	yes	yes	no	yes	no	no	yes	yes	no	no	no	yes	no	no	no	yes	6	3	6	4	6	5
female	52	secondary school	3	1	2	1	1	4	3	4	3	3	2	3	1	2	4	103	4	yes	yes	yes	yes	yes	yes	yes	yes	yes	yes	yes	yes	yes	no	yes	yes	yes	yes	no	yes	yes	yes	no	yes	8	10	5	8	7	10
female	33	college/university	4	4	1	4	1	4	2	4	1	1	1	4	4	4	4	134	5	yes	yes	yes	yes	yes	yes	yes	yes	yes	yes	yes	yes	yes	no	yes	yes	yes	yes	yes	yes	yes	yes	no	yes	10	10	1	2	10	10
female	51	college/university	4	3	3	4	4	4	3	2	2	2	4	3	4	3	3	128	5	yes	yes	yes	yes	yes	no	yes	yes	yes	yes	yes	yes	yes	yes	yes	yes	yes	yes	yes	yes	yes	yes	no	yes	9	10	3	3	8	8
female	53	college/university	3	1	1	3	1	1	3	1	2	1	1	4	1	1	1	113	4	no	yes	yes	yes	no	no	yes	no	no	no	yes	no	yes	yes	no	yes	yes	no	no	yes	no	yes	no	yes	8	6	7	9	7	10
female	65	secondary school	2	1	1	1	1	2	1	2	1	1	1	2	2	1	1	32	1	no	no	yes	no	no	no	no	no	no	no	yes	no	no	yes	no	no	no	no	yes	yes	no	no	no	no	6	10	0	6	6	10
female	49	college/university	3	4	4	1	3	1	3	3	3	3	4	4	4	1	4	125	5	no	yes	yes	no	no	no	yes	no	yes	yes	yes	yes	yes	yes	yes	yes	yes	no	no	yes	no	yes	no	yes	7	10	7	3	10	7
female	40	college/university	1	4	4	4	1	2	1	4	3	3	3	4	2	3	3	103	3	yes	no	yes	no	no	yes	no	yes	no	yes	no	no	no	yes	no	yes	yes	no	yes	yes	yes	no	no	yes	10	10	2	2	8	10
female	44	secondary school	3	2	3	2	2	2	3	4	3	3	1	4	3	1	1	120	4	no	yes	yes	no	yes	no	yes	no	yes	yes	yes	yes	yes	yes	yes	yes	yes	no	yes	no	no	yes	no	yes	8	8	6	6	8	8
female	45	college/university	2	4	1	1	2	1	1	4	4	4	3	4	2	3	4	117	5	yes	yes	no	yes	yes	yes	yes	no	yes	yes	yes	yes	yes	yes	yes	yes	yes	yes	no	no	no	yes	no	yes	10	10	7	2	10	10
female	35	college/university	1	1	1	4	4	1	1	4	1	4	1	4	1	1	1	121	3	yes	yes	yes	yes	no	no	yes	no	no	yes	yes	yes	yes	no	no	yes	no	no	yes	yes	yes	yes	no	yes	9	10	1	7	9	9
female	55	secondary school	1	1	1	1	1	4	1	1	1	1	1	4	1	1	1	144	4	yes	yes	yes	yes	yes	no	yes	no	yes	yes	yes	yes	yes	no	yes	yes	yes	yes	no	yes	yes	yes	no	yes	9	10	0	5	8	9
female	44	college/university	3	4	4	4	3	3	4	4	3	3	3	4	4	3	2	118	5	yes	yes	yes	yes	no	yes	yes	yes	yes	yes	yes	yes	yes	yes	yes	yes	yes	no	yes	yes	yes	yes	yes	yes	10	10	0	0	6	10
female	48	secondary school	3	4	4	4	3	3	3	4	4	4	3	4	2	2	1	144	4	no	yes	no	yes	no	yes	no	no	yes	no	no	no	no	no	yes	no	yes	no	no	yes	no	no	no	yes	10	10	3	9	9	9
female	55	secondary school	2	1	1	1	1	4	3	1	3	3	3	3	2	1	2	99	4	yes	yes	yes	yes	yes	yes	yes	yes	yes	yes	yes	yes	yes	yes	yes	yes	yes	yes	no	yes	yes	yes	yes	yes	10	10	0	10	10	10
female	49	secondary school	4	2	3	2	1	1	2	4	4	4	1	4	1	1	4	122	4	yes	yes	yes	yes	yes	yes	no	no	yes	yes	yes	no	yes	yes	yes	no	yes	no	no	yes	yes	yes	no	yes	9	10	2	8	9	8
female	55	college/university	1	1	1	1	1	2	3	3	1	2	1	1	1	1	1	35	2	no	yes	yes	no	yes	no	yes	no	yes	no	no	no	yes	no	yes	no	yes	no	no	yes	no	yes	no	yes	3	5	8	8	6	2
female	68	college/university	1	3	1	1	2	4	4	3	1	3	1	4	2	2	1	105	4	no	yes	yes	yes	yes	no	yes	no	yes	no	yes	yes	yes	no	yes	yes	yes	no	no	yes	yes	yes	no	yes	8	9	7	7	8	8
female	45	secondary school	3	1	1	3	3	3	1	3	1	2	1	2	1	1	1	46	2	no	yes	no	yes	no	yes	no	yes	no	no	yes	no	yes	no	no	no	yes	no	no	yes	no	no	no	no	5	8	5	7	4	6
female	25	college/university	4	4	3	3	3	4	4	4	4	4	3	1	3	2	4	119	4	yes	yes	yes	no	yes	yes	yes	yes	yes	no	yes	yes	no	yes	yes	yes	yes	no	no	yes	yes	yes	no	yes	8	10	3	4	10	8
female	61	college/university	2	1	1	1	1	2	1	2	1	2	1	3	2	1	1	45	1	no	yes	no	no	no	no	no	no	no	no	no	no	no	no	no	no	yes	no	no	no	no	no	no	yes	3	4	6	5	5	3
female	27	secondary school	3	2	3	1	2	2	1	3	1	3	1	3	1	1	1	77	3	no	yes	yes	no	no	no	yes	no	no	yes	no	no	yes	no	no	no	yes	no	no	yes	no	yes	no	yes	8	10	8	9	10	6
female	53	secondary school	3	4	3	3	3	3	4	4	3	3	1	3	3	4	4	87	5	yes	yes	yes	yes	yes	no	yes	yes	yes	yes	yes	yes	yes	yes	yes	yes	yes	yes	yes	yes	yes	yes	yes	yes	8	8	8	7	7	8
female	45	secondary school	2	3	3	4	3	4	4	4	3	4	4	4	4	1	4	134	5	yes	yes	yes	yes	no	yes	no	yes	yes	yes	yes	no	yes	no	yes	no	yes	yes	no	yes	yes	no	no	yes	10	8	6	7	9	10
female	57	college/university	1	1	1	1	1	1	1	2	1	1	1	2	1	1	1	20	1	no	yes	yes	no	no	no	yes	no	no	no	no	no	no	no	no	no	yes	no	no	no	no	no	no	no	5	8	7	7	5	5
female	39	college/university	1	2	2	3	3	3	3	3	3	3	1	3	3	1	3	89	3	yes	yes	yes	no	no	yes	no	no	no	no	yes	yes	yes	yes	yes	no	yes	no	no	yes	no	yes	no	yes	6	7	5	6	8	3
female	24	college/university	4	4	4	4	3	4	3	4	4	4	4	4	3	3	4	144	5	yes	yes	yes	no	yes	yes	yes	no	yes	yes	yes	yes	yes	no	yes	yes	yes	yes	yes	yes	yes	yes	yes	yes	9	10	0	9	10	9
female	47.6824293940678	secondary school	4	4	4	4	4	4	1	4	4	4	4	4	2	3	4	144	5	yes	yes	yes	yes	yes	yes	yes	yes	yes	yes	yes	yes	yes	no	yes	yes	yes	yes	yes	yes	no	yes	no	no	10	10	4	6	10	10
female	31	secondary school	1	1	1	3	1	4	3	4	4	4	4	3	3	1	4	100	3	no	yes	no	no	no	yes	no	yes	no	no	no	no	no	yes	yes	no	yes	no	no	yes	yes	no	no	yes	5	10	3	4	6	7
female	48	college/university	4	1	1	4	4	1	1	4	1	4	1	4	4	4	4	118	3	no	yes	yes	yes	no	yes	no	no	yes	no	no	no	no	yes	no	no	yes	no	no	yes	no	no	no	yes	7	9	7	8	8	8
female	56	secondary school	4	1	1	1	4	4	4	3	4	3	1	4	3	1	3	96	3	yes	yes	yes	yes	no	yes	no	yes	yes	yes	yes	yes	yes	no	yes	yes	yes	yes	yes	yes	yes	no	no	yes	8	10	0	3	10	10
female	57	secondary school	2	1	1	1	1	1	1	3	1	3	1	3	1	1	1	47	2	no	yes	yes	yes	yes	yes	no	no	yes	yes	yes	no	yes	yes	yes	yes	yes	no	yes	no	no	yes	no	yes	9	9	6	7	6	9
female	49	college/university	4	4	1	1	1	4	4	4	4	4	1	4	1	1	1	102	4	no	yes	yes	no	yes	no	yes	no	yes	yes	yes	yes	yes	yes	yes	yes	yes	yes	no	yes	no	yes	no	yes	9	9	7	7	7	7
female	44	college/university	3	4	4	4	3	2	3	4	2	4	2	4	4	3	4	118	4	yes	yes	yes	yes	no	yes	no	yes	yes	no	yes	no	yes	yes	no	yes	yes	yes	yes	yes	yes	yes	yes	yes	10	10	7	8	8	10
female	54	secondary school	4	3	1	4	4	3	4	4	4	4	1	4	1	3	4	144	4	yes	yes	yes	no	yes	no	yes	no	no	yes	yes	yes	yes	yes	no	yes	yes	no	no	yes	yes	yes	no	yes	7	10	0	5	8	10
male	54	college/university	2	3	3	3	3	3	1	3	3	2	1	4	1	1	1	144	4	no	yes	yes	no	no	yes	no	no	no	no	no	no	yes	no	no	no	yes	no	no	yes	yes	yes	no	yes	7	9	6	1	6	4
male	74	secondary school	3	1	1	1	1	1	1	3	1	1	1	3	1	1	1	97	2	yes	yes	yes	yes	yes	yes	yes	no	yes	yes	yes	yes	yes	yes	yes	yes	yes	no	yes	yes	yes	yes	no	yes	8	8	6	6	8	8
male	58	secondary school	3	1	1	1	1	3	1	4	4	1	1	4	1	1	1	109	2	yes	yes	yes	yes	yes	yes	yes	yes	yes	yes	yes	no	yes	no	yes	yes	yes	yes	yes	yes	yes	yes	no	yes	10	10	5	3	10	10
male	64	none	1	3	2	2	1	3	4	3	1	4	1	4	1	1	3	125	4	yes	yes	yes	yes	no	no	no	no	yes	yes	yes	yes	yes	no	yes	yes	yes	no	yes	yes	yes	yes	no	yes	8	10	1	2	7	5
male	49	college/university	3	2	2	4	4	4	1	4	1	1	1	3	2	1	2	114	2	yes	yes	yes	yes	no	yes	no	yes	yes	yes	no	yes	no	yes	yes	yes	yes	no	yes	yes	no	no	no	yes	9	10	1	1	2	10
male	63	secondary school	3	4	3	3	2	2	3	3	3	2	2	3	2	2	3	144	3	no	yes	yes	no	yes	no	yes	no	yes	yes	yes	yes	no	yes	yes	yes	yes	no	no	yes	no	yes	no	yes	8	9	8	4	8	8
male	47	college/university	4	3	2	2	3	3	4	3	2	1	1	4	3	1	3	78	2	yes	yes	yes	yes	yes	yes	yes	no	yes	yes	yes	yes	no	yes	yes	yes	yes	no	yes	yes	no	yes	no	yes	10	10	4	3	9	2
male	60	college/university	2	1	4	4	2	3	4	3	3	1	1	3	1	2	1	109	4	no	yes	no	no	yes	yes	yes	no	no	no	yes	no	yes	no	yes	no	yes	no	no	yes	no	yes	no	yes	9	10	3	8	7	8
male	64	college/university	3	4	1	1	3	4	1	4	1	1	1	3	1	1	1	109	3	no	yes	no	no	yes	no	yes	no	yes	no	no	no	no	no	yes	no	yes	no	no	yes	no	no	no	yes	7	10	6	5	8	7
female	62	secondary school	1	1	1	1	1	2	4	4	1	3	1	4	1	1	1	49	2	no	no	no	no	no	no	no	no	no	yes	no	no	yes	no	no	yes	no	no	no	yes	no	yes	no	yes	7	9	9	9	8	5
female	54	secondary school	3	3	3	1	3	1	3	1	1	1	1	3	1	1	1	94	2	yes	yes	yes	no	no	yes	yes	no	yes	no	yes	yes	yes	no	yes	yes	yes	no	yes	yes	no	no	no	yes	8	10	7	2	10	10
female	42	college/university	3	1	4	4	3	1	4	4	4	3	4	4	3	3	1	132	5	yes	yes	yes	yes	no	yes	no	no	yes	yes	no	no	no	no	no	yes	yes	no	yes	yes	no	yes	no	yes	8	9	1	8	9	8
female	62	secondary school	4	3	4	4	4	3	3	4	4	4	3	4	3	2	2	108	3	no	yes	yes	no	no	no	yes	no	yes	yes	yes	yes	yes	no	yes	yes	yes	no	no	yes	no	yes	no	yes	8	10	5	4	9	4
female	55	college/university	1	3	4	4	2	1	4	1	3	3	1	4	3	4	1	111	4	yes	yes	yes	no	yes	yes	no	yes	yes	yes	no	no	yes	no	no	yes	yes	no	no	no	yes	yes	no	yes	9	6	5	7	10	8
female	62	college/university	1	1	1	1	1	3	1	3	1	1	1	3	1	1	1	61	2	no	yes	yes	no	yes	yes	no	no	no	yes	no	no	yes	no	no	no	yes	no	no	no	no	no	no	yes	7	9	5	5	7	6
female	63	secondary school	2	1	1	1	1	2	2	4	2	2	2	3	2	2	2	83	2	yes	yes	yes	no	yes	yes	no	yes	no	no	yes	no	no	no	no	yes	no	no	no	yes	no	yes	no	no	7	8	3	3	3	5
female	41	secondary school	1	1	1	4	1	1	1	4	1	4	1	4	4	2	1	95	3	no	yes	no	yes	yes	yes	no	no	yes	no	no	yes	no	no	yes	yes	no	no	no	yes	no	yes	no	yes	8	9	7	8	7	7
female	60	secondary school	1	1	1	1	1	3	3	3	1	2	1	1	1	1	1	63	1	no	yes	yes	yes	no	no	no	yes	yes	yes	yes	no	no	no	no	no	yes	no	no	yes	no	no	no	yes	6	10	7	10	5	4
female	58	college/university	3	2	2	4	2	1	3	3	2	3	1	3	2	1	1	90	3	no	no	yes	yes	no	yes	no	no	yes	yes	yes	no	yes	no	yes	yes	yes	no	yes	yes	yes	yes	no	yes	8	8	6	6	8	5
female	48	college/university	3	2	1	2	1	4	1	4	3	2	3	4	1	2	2	105	3	no	yes	no	no	no	yes	no	no	no	no	no	no	no	no	no	yes	yes	no	no	yes	no	no	no	yes	7	9	5	5	7	7
female	33	college/university	3	3	4	4	3	2	3	4	3	2	2	4	2	1	1	136	4	no	yes	yes	no	yes	yes	yes	no	yes	no	yes	yes	no	no	no	yes	yes	no	no	yes	yes	yes	no	yes	5	10	10	10	10	2
female	61	secondary school	3	3	1	1	1	1	1	3	1	1	1	3	1	1	1	99	3	no	yes	yes	no	no	yes	no	no	yes	yes	no	no	no	no	yes	yes	yes	no	no	yes	yes	yes	no	yes	8	10	9	9	10	8
female	52	college/university	3	4	4	4	1	3	1	3	1	1	1	4	1	1	4	59	3	yes	no	yes	no	no	no	yes	no	yes	yes	no	yes	no	no	no	yes	no	no	no	yes	no	no	no	yes	7	10	8	8	7	7
female	72	college/university	1	1	1	1	3	1	1	3	1	1	1	3	1	1	1	110	2	no	yes	yes	no	no	no	no	no	yes	yes	yes	no	no	no	no	yes	yes	no	no	no	no	yes	no	no	7	9	7	7	6	7
female	32	college/university	4	3	4	4	2	3	4	4	4	4	2	4	3	4	4	116	5	yes	yes	yes	yes	no	no	yes	no	yes	no	no	no	yes	no	no	no	yes	no	no	yes	no	yes	no	yes	9	9	3	1	9	10
female	76	secondary school	3	1	2	1	2	3	1	3	1	2	1	3	1	1	1	20	1	no	yes	yes	no	no	no	no	no	no	no	no	no	no	no	yes	no	yes	no	no	no	no	no	no	yes	6	10	5	5	10	10
female	59	college/university	1	1	1	1	1	2	3	3	3	3	1	4	1	1	2	63	2	no	yes	yes	no	yes	yes	yes	no	yes	yes	yes	no	no	no	yes	no	yes	no	yes	yes	no	no	no	no	8	10	5	7	7	5
female	61	secondary school	3	1	1	3	3	3	1	3	1	1	4	4	4	2	4	112	4	yes	yes	yes	no	yes	yes	yes	no	yes	yes	yes	yes	yes	yes	yes	yes	yes	yes	no	yes	yes	yes	no	yes	10	10	8	8	10	10
female	59	secondary school	1	4	1	1	1	1	4	3	1	1	1	4	1	1	1	123	2	no	yes	yes	yes	no	yes	no	no	no	no	no	no	no	no	no	yes	no	no	no	no	no	no	no	yes	9	10	5	4	6	7
[truncated: 5 more columns]
